# Supplementary material for: Effect of Functionalized Benzene Derivatives as Potential Hole Scavengers for BiVO4 and rGO-BiVO4 Photoelectrocatalytic Hydrogen Evolution
Source: Molecules. 2022 Nov 12;27(22):7806. doi: 10.3390/molecules27227806 (PMC9695294; doi:10.3390/molecules27227806)
Supplement: Supplementary file 1 [file molecules-27-07806-s001.zip]

Archive with 1 entries (1 files):
- molecules-2000276-SI.pdf
